# Supplementary material for: Insights into the Divergence of Chinese Ips Bark Beetles during Evolutionary Adaptation
Source: Biology (Basel). 2022 Feb 28;11(3):384. doi: 10.3390/biology11030384 (PMC8945085; doi:10.3390/biology11030384)
Supplement: Supplementary file 1 [file biology-11-00384-s001.zip]

Archive with 1 entries (1 files):
- biology-1595414-supplementary.pdf
